# Supplementary material for: Transcriptomics and Metabolomics Analysis Provides Insight into Leaf Color and Photosynthesis Variation of the Yellow-Green Leaf Mutant of Hami Melon (Cucumis melo L.)
Source: Plants (Basel). 2023 Apr 12;12(8):1623. doi: 10.3390/plants12081623 (PMC10143263; doi:10.3390/plants12081623)
Supplement: Supplementary file 1 [file plants-12-01623-s001.zip]

Archive with 3 entries (3 files):
- plants-2275828 - Supplementary Table S1-S3 and Figures S1-S3.pdf
- plants-2275828 - Supplementary Table S4.xlsx
- plants-2275828 - Supplementary Table S5.xls
