# Supplementary material for: Transcriptomics and Metabolomics Analysis Provides Insight into Leaf Color and Photosynthesis Variation of the Yellow-Green Leaf Mutant of Hami Melon (Cucumis melo L.)
Source: Plants (Basel). 2023 Apr 12;12(8):1623. doi: 10.3390/plants12081623 (PMC10143263; doi:10.3390/plants12081623)
Supplement: Supplementary file 1 [file plants-12-01623-s001.zip › plants-2275828 - Supplementary Table S4.xlsx]

## Sheet: Sheet1
gene_id	MT_1	MT_2	MT_3	WT_1	WT_2	WT_3	MT	WT	log2FoldChange	pvalue	padj	gene_name	gene_chr	gene_start	gene_end	gene_strand	gene_length	gene_biotype	gene_description	tf_family
103494920	2661.36	2701.71	4567.58	1595.82	2061.65	1747.29	3310.22	1801.59	0.877323	0.00322707	0.0460121	LOC103494920	NW_007546299.1	583295	587666	+	1898	-	tryptophan synthase beta chain 1	PALP
103504663	3949.22	3911.23	3294.71	6013.89	6262.26	5233.18	3718.39	5836.44	-0.650201	0.000340154	0.00880778	LOC103504663	NW_007546272.1	4873184	4875074	-	804	-	40S ribosomal protein S20-2	Ribosomal_S10
103493812	3515.9	3355.77	14698.4	2042.27	2184.28	2398.18	7190.03	2208.24	1.703	0.00291644	0.042722	LOC103493812	NW_007546296.1	3867488	3871229	+	1781	-	catalase isozyme 1	Catalase
103497706	1363.11	2152.82	3579.55	668.092	725.132	536.022	2365.16	643.082	1.87857	1.29e-06	0.00010869	LOC103497706	NW_007546314.1	461358	465513	-	1474	-	bifunctional L-3-cyanoalanine synthase/cysteine synthase 1%2C mitochondrial	PALP
103482734	1197.91	1071.48	1725.56	748.306	775.785	657.845	1331.65	727.312	0.872101	0.000819104	0.0173271	LOC103482734	NW_007546272.1	6796988	6802692	-	1564	-	serine racemase	PALP
103485486	2.59476	8.76466	11.4444	0	0	0	7.60127	0	5.45544	0.00232414	0.0364407	LOC103485486	NW_007546268.1	3772658	3775424	-	1592	-	tryptophan synthase beta chain 1%2C chloroplastic-like%2C transcript variant X1	PALP
103482738	803.511	2181.3	2628.4	449.617	934.852	633.481	1871.07	672.65	1.4754	0.00243061	0.0374823	LOC103482738	NW_007546272.1	6822857	6825151	+	1029	-	probable phospholipid hydroperoxide glutathione peroxidase	GSHPx
103493737	2893.16	3826.87	8203.09	2314.58	1828.83	1732.5	4974.37	1958.63	1.34457	0.00139892	0.0254264	LOC103493737	NW_007546296.1	3337725	3341175	-	1150	-	probable phospholipid hydroperoxide glutathione peroxidase	GSHPx
103488335	3666.4	3899.18	6115.12	2502.44	2391.34	2057.94	4560.23	2317.24	0.976554	0.000403975	0.0100972	LOC103488335	NW_007546281.1	4412177	4416452	-	1950	-	aspartate aminotransferase%2C chloroplastic%2C transcript variant X1	Aminotran_1_2
103501225	249.097	380.167	1263.97	60.16	86.1983	54.8204	631.078	67.0596	3.23299	8.55e-08	1.23e-05	LOC103501225	NW_007546339.1	317130	318600	+	1471	-	serine acetyltransferase 1%2C chloroplastic	Hexapep
103499266	3075.66	11707.4	17142.4	301.855	363.455	405.497	10641.8	356.936	4.8977	6.83e-19	2.13e-15	LOC103499266	NW_007546322.1	29792	33163	-	3045	-	nitrate reductase [NADH]	NAD_binding_1
103487560	4.3246	200.491	38.148	7.38807	6.2205	2.6105	80.988	5.40635	3.91042	0.000491375	0.0116443	LOC103487560	NW_007546280.1	1995836	1998960	+	2927	-	nitrate reductase [NADH]-like	FAD_binding_6
103504117	245.637	431.659	590.022	132.985	220.383	146.188	422.44	166.519	1.34069	0.000956624	0.0193193	LOC103504117	NW_007547665.1	208746	211173	-	1676	-	4-hydroxyphenylpyruvate dioxygenase	Glyoxalase
103501585	262.936	718.702	1857.81	251.194	138.628	153.149	946.481	180.991	2.38668	0.000187201	0.00562534	LOC103501585	NW_007546345.1	443473	444067	-	595	-	protein translation factor SUI1 homolog 2	SUI1
103490142	1479.01	4306.73	3658.39	1325.63	1023.72	965.884	3148.05	1105.08	1.51025	0.000310004	0.00826208	LOC103490142	NW_007546286.1	1408369	1409712	+	664	-	protein translation factor SUI1 homolog 1-like	SUI1
103496960	53688.2	53919.1	45823.3	70942.3	75945.2	69911.7	51143.5	72266.4	-0.498759	0.00177432	0.0303251	LOC103496960	NW_007546310.1	2593138	2596033	+	1717	-	elongation factor 1-alpha	GTP_EFTU
103483625	1479.88	1392.48	2301.59	1006.89	976.618	851.022	1724.65	944.843	0.867805	0.00153415	0.027172	LOC103483625	NW_007546268.1	2386575	2390336	+	1900	-	anthranilate phosphoribosyltransferase%2C chloroplastic	Glycos_trans_3N
103482782	1669.3	1705.82	2168.08	1131.43	1084.14	1102.5	1847.73	1106.02	0.739915	0.000117251	0.0039525	LOC103482782	NW_007546272.1	7155108	7161093	+	1943	-	monodehydroascorbate reductase%2C chloroplastic	Pyr_redox_2
103492982	1600.97	1265.4	3036.58	588.934	678.034	552.555	1967.65	606.508	1.69751	5.23e-06	0.000330956	LOC103492982	NW_007546294.1	1811833	1812956	+	1008	-	probable glutathione S-transferase	GST_N
103492981	1300.84	3456.56	4951.61	857.016	1052.15	915.414	3236.34	941.528	1.78102	0.000128444	0.00425241	LOC103492981	NW_007546294.1	1809474	1810871	+	1018	-	probable glutathione S-transferase parC	GST_N
103501785	836.378	865.51	1154.61	490.779	455.874	469.019	952.166	471.891	1.01198	3.46e-06	0.000239029	LOC103501785	NW_007546348.1	332299	335611	+	1621	-	probable aminotransferase TAT2	Aminotran_1_2
103486130	883.948	762.525	681.577	1055.44	1220.99	1221.71	776.017	1166.05	-0.586554	0.00307751	0.0444896	LOC103486130	NW_007546277.1	5142949	5184618	+	6398	-	protein RRP5 homolog	S1
103504536	1065.58	11248.3	2127.39	795.8	479.867	356.768	4813.77	544.145	3.14525	3.76e-05	0.00163971	LOC103504536	NW_007546272.1	3451732	3453613	+	1342	-	nudix hydrolase 18%2C mitochondrial	NUDIX
103494931	1055.2	2147.34	2945.02	995.278	769.564	769.227	2049.19	844.69	1.27833	0.00135653	0.0248043	LOC103494931	NW_007546299.1	976428	978683	-	1365	-	polyubiquitin	ubiquitin
103498252	783.617	791.01	1084.67	583.657	493.197	458.577	886.434	511.81	0.792101	0.000969121	0.0195295	LOC103498252	NW_007546316.1	1140811	1143874	+	781	-	sulfiredoxin%2C chloroplastic/mitochondrial%2C transcript variant X1	ParBc
103499183	792.267	1042.99	1557.71	402.122	377.673	335.014	1130.99	371.603	1.6052	2.7e-07	3.12e-05	LOC103499183	NW_007546321.1	883196	887155	-	1375	-	peroxisomal (S)-2-hydroxy-acid oxidase GLO4-like	FMN_dh
103492819	826.863	866.605	1284.32	512.943	583.838	506.436	992.595	534.406	0.892247	0.000552539	0.0126766	LOC103492819	NW_007546270.1	2254191	2291030	-	1743	-	homogentisate phytyltransferase 1%2C chloroplastic	UbiA
103500643	1320.73	1793.47	3214.6	600.544	686.032	542.983	2109.6	609.853	1.79002	1.46e-06	0.000120553	LOC103500643	NW_007546334.1	584661	590136	+	2281	-	alanine aminotransferase 1%2C mitochondrial	Aminotran_1_2
103488872	17122	20283.6	48687	7233.97	7666.32	7147.54	28697.5	7349.28	1.96522	3.39e-06	0.000235092	LOC103488872	NW_007546283.1	1300846	1307205	+	1671	-	cysteine synthase	PALP
103504538	2074.08	2084.89	3335.4	1089.21	1609.33	1406.19	2498.13	1368.24	0.868036	0.00361916	0.0496369	LOC103504538	NW_007546268.1	264559	275572	+	1783	-	probable 1-aminocyclopropane-1-carboxylate deaminase	PALP
103485541	10139.5	12118.2	21145.4	5018.61	8182.62	6889.97	14467.7	6697.07	1.11115	0.00209634	0.0340083	LOC103485541	NW_007546268.1	3816260	3818491	-	1710	-	polyubiquitin-like	ubiquitin
103504536	1065.58	11248.3	2127.39	795.8	479.867	356.768	4813.77	544.145	3.14525	3.76e-05	0.00163971	LOC103504536	NW_007546272.1	3451732	3453613	+	1342	-	nudix hydrolase 18%2C mitochondrial	NUDIX
103485988	1484.2	1429.73	1514.47	1877.62	2015.44	2110.15	1476.14	2001.07	-0.439184	0.00313965	0.0450746	LOC103485988	NW_007546277.1	405834	413519	-	4002	-	importin-5-like	HEAT
103486713	1488.53	1480.13	2864.91	1057.55	955.291	909.323	1944.52	974.054	0.997007	0.00258564	0.0392267	LOC103486713	NW_007546278.1	3195912	3202768	+	3278	-	prolycopene isomerase%2C chloroplastic	Amino_oxidase
103497391	2647.52	2758.68	8255.22	1117.71	1250.32	1086.84	4553.81	1151.62	1.98324	2.76e-05	0.00127933	LOC103497391	NW_007546312.1	1926515	1932119	+	2562	-	zeaxanthin epoxidase%2C chloroplastic	FHA
103503014	452.353	430.564	1136.81	269.137	264.815	273.232	673.242	269.061	1.32212	0.00204244	0.0333651	LOC103503014	NW_007546383.1	88392	92899	-	2098	-	RNA polymerase sigma factor sigE%2C chloroplastic/mitochondrial	Sigma70_r4
103493037	1275.76	1939.18	4442.97	503.444	566.065	543.854	2552.63	537.788	2.24651	1.13e-06	9.76e-05	LOC103493037	NW_007546294.1	2658407	2660395	-	1989	-	probable carotenoid cleavage dioxygenase 4%2C chloroplastic	RPE65
103496980	377.97	315.528	1045.25	139.318	221.272	229.724	579.584	196.771	1.55683	0.00222572	0.0354016	LOC103496980	NW_007546310.1	3037548	3046340	+	2711	-	uncharacterized aarF domain-containing protein kinase At1g71810%2C chloroplastic	ABC1
103502101	1246.35	1358.52	3755.03	459.116	498.528	558.646	2119.97	505.43	2.06801	7.15e-06	0.000437603	LOC103502101	NW_007546352.1	148545	159351	-	2872	-	uncharacterized aarF domain-containing protein kinase At1g79600%2C chloroplastic%2C transcript variant X1	ABC1
103493348	906.436	1273.07	3053.11	458.06	482.533	415.939	1744.2	452.177	1.94719	2.5e-05	0.00119525	LOC103493348	NW_007546295.1	2827003	2830875	-	1750	-	uncharacterized LOC103493348%2C transcript variant X1	Mpv17_PMP22
103499930	2718.44	2271.14	7531.68	1028	1130.35	1271.31	4173.76	1143.22	1.86803	8.31e-05	0.00303185	LOC103499930	NW_007546327.1	1281957	1289019	-	2051	-	carotenoid 9%2C10(9'%2C10')-cleavage dioxygenase 1	RPE65
103484167	314.831	246.506	244.147	534.052	449.653	433.343	268.495	472.349	-0.811684	0.000356542	0.0090814	LOC103484167	NW_007546273.1	1179068	1187327	-	1401	-	transcription factor MYB34-like	Myb_DNA-binding

## Sheet: Sheet2
gene_name	MT	WT	log2FoldChange	pvalue	padj	gene_description	tf_family
LOC103494920	3310.22	1801.59	0.877323	0.00322707	0.0460121	tryptophan synthase beta chain 1	PALP
LOC103504663	3718.39	5836.44	-0.650201	0.000340154	0.00880778	40S ribosomal protein S20-2	Ribosomal_S10
LOC103493812	7190.03	2208.24	1.703	0.00291644	0.042722	catalase isozyme 1	Catalase
LOC103497706	2365.16	643.082	1.87857	1.29e-06	0.00010869	bifunctional L-3-cyanoalanine synthase/cysteine synthase 1%2C mitochondrial	PALP
LOC103482734	1331.65	727.312	0.872101	0.000819104	0.0173271	serine racemase	PALP
LOC103485486	7.60127	0	5.45544	0.00232414	0.0364407	tryptophan synthase beta chain 1%2C chloroplastic-like%2C transcript variant X1	PALP
LOC103482738	1871.07	672.65	1.4754	0.00243061	0.0374823	probable phospholipid hydroperoxide glutathione peroxidase	GSHPx
LOC103493737	4974.37	1958.63	1.34457	0.00139892	0.0254264	probable phospholipid hydroperoxide glutathione peroxidase	GSHPx
LOC103488335	4560.23	2317.24	0.976554	0.000403975	0.0100972	aspartate aminotransferase%2C chloroplastic%2C transcript variant X1	Aminotran_1_2
LOC103501225	631.078	67.0596	3.23299	8.55e-08	1.23e-05	serine acetyltransferase 1%2C chloroplastic	Hexapep
LOC103499266	10641.8	356.936	4.8977	6.83e-19	2.13e-15	nitrate reductase [NADH]	NAD_binding_1
LOC103487560	80.988	5.40635	3.91042	0.000491375	0.0116443	nitrate reductase [NADH]-like	FAD_binding_6
LOC103504117	422.44	166.519	1.34069	0.000956624	0.0193193	4-hydroxyphenylpyruvate dioxygenase	Glyoxalase
LOC103501585	946.481	180.991	2.38668	0.000187201	0.00562534	protein translation factor SUI1 homolog 2	SUI1
LOC103490142	3148.05	1105.08	1.51025	0.000310004	0.00826208	protein translation factor SUI1 homolog 1-like	SUI1
LOC103496960	51143.5	72266.4	-0.498759	0.00177432	0.0303251	elongation factor 1-alpha	GTP_EFTU
LOC103483625	1724.65	944.843	0.867805	0.00153415	0.027172	anthranilate phosphoribosyltransferase%2C chloroplastic	Glycos_trans_3N
LOC103482782	1847.73	1106.02	0.739915	0.000117251	0.0039525	monodehydroascorbate reductase%2C chloroplastic	Pyr_redox_2
LOC103492982	1967.65	606.508	1.69751	5.23e-06	0.000330956	probable glutathione S-transferase	GST_N
LOC103492981	3236.34	941.528	1.78102	0.000128444	0.00425241	probable glutathione S-transferase parC	GST_N
LOC103501785	952.166	471.891	1.01198	3.46e-06	0.000239029	probable aminotransferase TAT2	Aminotran_1_2
LOC103486130	776.017	1166.05	-0.586554	0.00307751	0.0444896	protein RRP5 homolog	S1
LOC103504536	4813.77	544.145	3.14525	3.76e-05	0.00163971	nudix hydrolase 18%2C mitochondrial	NUDIX
LOC103494931	2049.19	844.69	1.27833	0.00135653	0.0248043	polyubiquitin	ubiquitin
LOC103498252	886.434	511.81	0.792101	0.000969121	0.0195295	sulfiredoxin%2C chloroplastic/mitochondrial%2C transcript variant X1	ParBc
LOC103499183	1130.99	371.603	1.6052	2.7e-07	3.12e-05	peroxisomal (S)-2-hydroxy-acid oxidase GLO4-like	FMN_dh
LOC103492819	992.595	534.406	0.892247	0.000552539	0.0126766	homogentisate phytyltransferase 1%2C chloroplastic	UbiA
LOC103500643	2109.6	609.853	1.79002	1.46e-06	0.000120553	alanine aminotransferase 1%2C mitochondrial	Aminotran_1_2
LOC103488872	28697.5	7349.28	1.96522	3.39e-06	0.000235092	cysteine synthase	PALP
LOC103504538	2498.13	1368.24	0.868036	0.00361916	0.0496369	probable 1-aminocyclopropane-1-carboxylate deaminase	PALP
LOC103485541	14467.7	6697.07	1.11115	0.00209634	0.0340083	polyubiquitin-like	ubiquitin
LOC103504536	4813.77	544.145	3.14525	3.76e-05	0.00163971	nudix hydrolase 18%2C mitochondrial	NUDIX
LOC103485988	1476.14	2001.07	-0.439184	0.00313965	0.0450746	importin-5-like	HEAT
LOC103486713	1944.52	974.054	0.997007	0.00258564	0.0392267	prolycopene isomerase%2C chloroplastic	Amino_oxidase
LOC103497391	4553.81	1151.62	1.98324	2.76e-05	0.00127933	zeaxanthin epoxidase%2C chloroplastic	FHA
LOC103503014	673.242	269.061	1.32212	0.00204244	0.0333651	RNA polymerase sigma factor sigE%2C chloroplastic/mitochondrial	Sigma70_r4
LOC103493037	2552.63	537.788	2.24651	1.13e-06	9.76e-05	probable carotenoid cleavage dioxygenase 4%2C chloroplastic	RPE65
LOC103496980	579.584	196.771	1.55683	0.00222572	0.0354016	uncharacterized aarF domain-containing protein kinase At1g71810%2C chloroplastic	ABC1
LOC103502101	2119.97	505.43	2.06801	7.15e-06	0.000437603	uncharacterized aarF domain-containing protein kinase At1g79600%2C chloroplastic%2C transcript variant X1	ABC1
LOC103493348	1744.2	452.177	1.94719	2.5e-05	0.00119525	uncharacterized LOC103493348%2C transcript variant X1	Mpv17_PMP22
LOC103499930	4173.76	1143.22	1.86803	8.31e-05	0.00303185	carotenoid 9%2C10(9'%2C10')-cleavage dioxygenase 1	RPE65
LOC103484167	268.495	472.349	-0.811684	0.000356542	0.0090814	transcription factor MYB34-like	Myb_DNA-binding
