# Supplementary material for: Transcriptomics and Metabolomics Analysis Provides Insight into Leaf Color and Photosynthesis Variation of the Yellow-Green Leaf Mutant of Hami Melon (Cucumis melo L.)
Source: Plants (Basel). 2023 Apr 12;12(8):1623. doi: 10.3390/plants12081623 (PMC10143263; doi:10.3390/plants12081623)
Supplement: Supplementary file 1 [file plants-12-01623-s001.zip › plants-2275828 - Supplementary Table S5.xls]

## Sheet: Sheet1
node1_tf_family	node2_tf_family	score	node1_up_down	node2_up_down
PALP	Pkinase	704	UP	UP
PALP	PALP	817	UP	UP
PALP	PALP	911	UP	UP
PALP	GSHPx	729	UP	UP
PALP	Hexapep	820	UP	UP
PALP	PALP	911	UP	UP
GSHPx	GST_N	723	UP	UP
GSHPx	GST_N	723	UP	UP
GSHPx	Catalase	913	UP	UP
Tubulin	Tubulin	951	UP	UP
Pyr_redox_2	NAD_binding_1	757	UP	UP
Pyr_redox_2	FAD_binding_6	757	UP	UP
Glycos_trans_3N	PALP	831	UP	UP
Glycos_trans_3N	PALP	907	UP	UP
Pkinase	DSPc	742	DOWN	UP
Pkinase	DSPc	742	DOWN	UP
Myb_DNA-binding	Amino_oxidase	751	DOWN	UP
UQ_con	BTB	739	UP	UP
p450	UDPGT	900	UP	UP
p450	Aldedh	916	UP	UP
Glycos_transf_1	Glycos_transf_1	808	UP	UP
Glycos_transf_1	Glycos_transf_1	772	UP	UP
PALP	PALP	817	UP	UP
PALP	PALP	817	UP	UP
ubiquitin	PALP	716	UP	UP
NAM	ABC_tran	700	UP	DOWN
HEAT	S1	862	DOWN	DOWN
S1	Ribosomal_S10	728	DOWN	DOWN
Amino_oxidase	FHA	960	UP	UP
Amino_oxidase	RPE65	773	UP	UP
Amino_oxidase	RPE65	719	UP	UP
Amino_oxidase	Mpv17_PMP22	710	UP	UP
Aldose_epim	Aldo_ket_red	910	UP	UP
zf-AN1	DnaJ	719	UP	UP
DSPc	Pkinase	742	UP	UP
DSPc	Pkinase	742	UP	UP
DSPc	Pkinase	742	UP	UP
DSPc	Pkinase	742	UP	UP
Methyltransf_11	Pkinase	707	DOWN	UP
Lipocalin_2	Lipocalin_2	718	UP	UP
FAD_binding_6	NAD_binding_1	852	UP	UP
FAD_binding_6	Catalase	715	UP	UP
AA_kinase	Aminotran_3	918	UP	UP
Aminotran_1_2	GSHPx	798	UP	UP
Aminotran_1_2	Aminotran_1_2	877	UP	UP
Aminotran_1_2	Aminotran_1_2	878	UP	UP
Aminotran_1_2	Glyoxalase	942	UP	UP
NUDIX	Ribosomal_S10	707	DOWN	DOWN
PALP	Hexapep	973	UP	UP
DSPc	Pkinase	742	UP	UP
DSPc	Pkinase	742	UP	UP
DSPc	Pkinase	742	UP	UP
DSPc	Pkinase	742	UP	UP
CTP_synth_N	CTP_synth_N	802	DOWN	DOWN
SUI1	SUI1	800	UP	UP
SUI1	Ribosomal_S10	792	UP	DOWN
Aldo_ket_red	Aldedh	910	UP	UP
UbiA	Glyoxalase	993	UP	UP
GST_N	GSHPx	761	UP	UP
GST_N	GSHPx	761	UP	UP
RPE65	FHA	774	UP	UP
Aminotran_1_2	SAM_decarbox	812	UP	UP
Aminotran_1_2	SAM_decarbox	814	UP	DOWN
GSHPx	Catalase	912	UP	UP
AAA	AAA	899	UP	UP
Catalase	FMN_dh	868	UP	UP
Catalase	NAD_binding_1	715	UP	UP
Catalase	ParBc	748	UP	UP
Methyltransf_11	Choline_kinase	934	UP	UP
PALP	PALP	817	UP	UP
PALP	GTP_EFTU	759	UP	DOWN
PALP	ubiquitin	716	UP	UP
Glycos_transf_1	Glycos_transf_1	771	UP	UP
GTP_EFTU	Ribosomal_S10	890	DOWN	DOWN
ABC1	Sigma70_r4	862	UP	UP
FHA	ABC1	866	UP	UP
FHA	Sigma70_r4	865	UP	UP
GTP_cyclohydroI	PK	827	DOWN	UP
PALP	PALP	856	UP	UP
PALP	Hexapep	911	UP	UP
SUI1	Ribosomal_S10	792	UP	DOWN
Aminotran_1_2	Glyoxalase	995	UP	UP
Pkinase_Tyr	Pkinase	730	UP	UP
PGM_PMM_II	PGM_PMM_III	850	UP	UP
NUDIX	Ribosomal_S10	707	UP	DOWN
